# Supplementary material for: Pharmacotherapeutic Options in Drug-Resistant Bipolar Depression: From Molecular Mechanisms to Rational Polypharmacotherapy
Source: Biomedicines. 2026 May 23;14(6):1185. doi: 10.3390/biomedicines14061185 (PMC13296849; doi:10.3390/biomedicines14061185)
Supplement: Supplementary file 1 [file biomedicines-14-01185-s001.zip]

Archive with 1 entries (1 files):
- biomedicines-4322107-supplementary.pdf
